# Supplementary material for: Conservation and Expansion of Transcriptional Factor Repertoire in the Fusarium oxysporum Species Complex
Source: J Fungi (Basel). 2023 Mar 15;9(3):359. doi: 10.3390/jof9030359 (PMC10056406; doi:10.3390/jof9030359)
Supplement: Supplementary file 1 [file jof-09-00359-s001.zip]

Archive with 10 entries (9 files):
- Supplemental Materials/
- __MACOSX/._Supplemental Materials
- Supplemental Materials/.DS_Store
- __MACOSX/Supplemental Materials/._.DS_Store
- Supplemental Materials/TFome_Supplemental Dataset.zip
- __MACOSX/Supplemental Materials/._TFome_Supplemental Dataset.zip
- Supplemental Materials/TFome_Supplemental Figures.pptx
- __MACOSX/Supplemental Materials/._TFome_Supplemental Figures.pptx
- Supplemental Materials/TFome_Supplemental Tables.xlsx
- __MACOSX/Supplemental Materials/._TFome_Supplemental Tables.xlsx
